# Supplementary material for: Sensitive, Selective and Reliable Detection of Fe3+ in Lake Water via Carbon Dots-Based Fluorescence Assay
Source: Molecules. 2022 Oct 10;27(19):6749. doi: 10.3390/molecules27196749 (PMC9573028; doi:10.3390/molecules27196749)
Supplement: Supplementary file 1 [file molecules-27-06749-s001.zip]

Archive with 1 entries (1 files):
- molecules-1954704-supplementary.pdf
